# Supplementary material for: The complete mitochondrial genomes of Paradiplozoon yarkandense and Paradiplozoon homoion confirm that Diplozoidae evolve at an elevated rate
Source: Parasit Vectors. 2022 Apr 27;15:149. doi: 10.1186/s13071-022-05275-x (PMC9044634; doi:10.1186/s13071-022-05275-x)
Supplement: Supplementary file 2 — Additional file 2: Dataset S1. Taxonomic details and comparative mitogenomic data for the polyopisthocotylean mitogenomic dataset used. Dataset S2. Comparative gene data for the polyopisthocotylean mitogenomic dataset used. [file 13071_2022_5275_MOESM2_ESM.xlsx]

## Sheet: Dataset S1
ID	Organism	Phylum	Class	Subclass	Order	Superfamily	Family	Genus	Full length (bp)	A (%) (+)	T (%) (+)	C (%) (+)	G (%) (+)	A+T (%) (+)	G+C (%) (+)	AT skew (+)	GC skew (+)	GC skew (plus strand coding)	Reference
JQ038229.1	Neomazocraes dorosomatis	Platyhelminthes	Monogenea	Polyopisthocotylea	Mazocraeidea	Mazocraeidea	Mazocraeidae	Neomazocraes	12290	27.9	43.2	9.9	18.9	71.1	28.8	-0.215	0.312	0.314	unpublished
JQ038230.1	Polylabroides guangdongensis	Platyhelminthes	Monogenea	Polyopisthocotylea	Mazocraeidea	Mazocraeidea	Microcotylidae	Polylabroides	12885	28.8	42.9	9.4	18.9	71.7	28.3	-0.197	0.336	0.333	unpublished
JQ038227.1	Diplorchis hangzhouensis	Platyhelminthes	Monogenea	Polyopisthocotylea	Polystomatidea	Polystomatidea	Polystomatidae	Diplorchis	13918	22.5	49.7	7.3	20.6	72.2	27.9	-0.377	0.479	0.474
MT180126.1	Microcotyle caudata	Platyhelminthes	Monogenea	Polyopisthocotylea	Mazocraeidea	Mazocraeidea	Microcotylidae	Microcotyle	14267	29.3	41.5	9.5	19.8	70.8	29.3	-0.173	0.352	0.351	Nam 2020
MG458328.1	Eudiplozoon sp. DZ-2018	Platyhelminthes	Monogenea	Polyopisthocotylea	Mazocraeidea	Mazocraeidea	Diplozoidae	Eudiplozoon	14334	23.6	47.8	9	19.6	71.4	28.6	-0.338	0.371	0.371	Zhang
DQ412044.1	Microcotyle sebastis	Platyhelminthes	Monogenea	Polyopisthocotylea	Mazocraeidea	Mazocraeidea	Microcotylidae	Microcotyle	14407	29.3	41.1	9.7	19.7	70.4	29.4	-0.166	0.341	0.325	Park 2007
NC_057207.1	Heterobothrium okamotoi	Platyhelminthes	Monogenea	Polyopisthocotylea	Mazocraeidea	Mazocraeidea	Diclidophoridae	Heterobothrium	14642	28.9	39.2	11.6	20.3	68.1	31.9	-0.151	0.272	0.27	Li 2019
NC_016950.1	Pseudochauhanea macrorchis	Platyhelminthes	Monogenea	Polyopisthocotylea	Mazocraeidea	Mazocraeidea	Chauhaneidae	Pseudochauhanea	15031	29.9	41.6	10.7	17.8	71.5	28.5	-0.164	0.25	0.259	Zhang 2012
MG458326.1	Sindiplozoon sp. DZ-2018	Platyhelminthes	Monogenea	Polyopisthocotylea	Mazocraeidea	Mazocraeidea	Diplozoidae	Sindiplozoon	15254	18.6	49.6	8.7	23.1	68.2	31.8	-0.454	0.454	0.451	Zhang
MG458327.1	Paradiplozoon opsariichthydis	Platyhelminthes	Monogenea	Polyopisthocotylea	Mazocraeidea	Mazocraeidea	Diplozoidae	Paradiplozoon	15385	19.3	48.1	10.5	22.2	67.4	32.7	-0.427	0.358	0.358	Zhang
MT430867.1	Paradiplozoon hemiculteri	Platyhelminthes	Monogenea	Polyopisthocotylea	Mazocraeidea	Mazocraeidea	Diplozoidae	Paradiplozoon	15433	18.6	47	9.2	20.2	65.6	29.4	-0.434	0.377	0.374	unpublished
NC_016057.1	Polylabris halichoeres	Platyhelminthes	Monogenea	Polyopisthocotylea	Mazocraeidea	Mazocraeidea	Microcotylidae	Polylabris	15527	29.5	43.2	9.1	18.2	72.7	27.3	-0.188	0.333	0.334	Zhang 2011
OM525853	Paradiplozoon yarkandense	Platyhelminthes	Monogenea	Polyopisthocotylea	Mazocraeidea	Mazocraeidea	Diplozoidae	Paradiplozoon	16816	19.8	50.7	9	20.5	70.5	29.5	-0.438	0.391	0.389	this study
OM525852	Paradiplozoon homoion	Platyhelminthes	Monogenea	Polyopisthocotylea	Mazocraeidea	Mazocraeidea	Diplozoidae	Paradiplozoon	17321	20.4	45.2	12.1	22.2	65.6	34.3	-0.378	0.294	0.293	this study
outgroups
NC_045216.1	Bipalium kewense	Platyhelminthes	Rhabditophora	Tricladida	Continenticola	Geoplanoidea	Geoplanidae	Bipalium	15666	30.2	47	7.2	15.6	77.2	22.8	-0.217	0.367	0.362
NC_050050.1	Obrimoposthia wandeli	Platyhelminthes	Rhabditophora	Tricladida	Maricola	Bdellouroidea	Uteriporidae	Obrimoposthia	15185	25	47.8	10.6	16.5	72.8	27.1	-0.313	0.218	0.215
NC_008815.1	Gyrodactylus salaris	Platyhelminthes	Monogenea	Monopisthocotylea	Gyrodactylidea	Gyrodactylidea	Gyrodactylidae	Gyrodactylus	14790	29.8	32.7	17.1	20.4	62.5	37.5	-0.045	0.086	0.088
NC_035610.1	Dactylogyrus lamellatus	Platyhelminthes	Monogenea	Monopisthocotylea	Dactylogyridea	Dactylogyridea	Dactylogyridae	Dactylogyrus	15187	27.5	43.1	9.9	19.5	70.6	29.4	-0.22	0.328	0.326

## Sheet: Dataset S2
Genus	Paradiplozoon	Paradiplozoon	Microcotyle	Diplorchis	Neomazocraes	Polylabroides	Sindiplozoon	Paradiplozoon	Eudiplozoon	Microcotyle	Polylabris	Pseudochauhanea	Heterobothrium
Family	Diplozoidae	Diplozoidae	Microcotylidae	Polystomatidae	Mazocraeidae	Microcotylidae	Diplozoidae	Diplozoidae	Diplozoidae	Microcotylidae	Microcotylidae	Chauhaneidae	Diclidophoridae
Superfamily	Mazocraeidea	Mazocraeidea	Mazocraeidea	Polystomatidea	Mazocraeidea	Mazocraeidea	Mazocraeidea	Mazocraeidea	Mazocraeidea	Mazocraeidea	Mazocraeidea	Mazocraeidea	Mazocraeidea
Order	Mazocraeidea	Mazocraeidea	Mazocraeidea	Polystomatidea	Mazocraeidea	Mazocraeidea	Mazocraeidea	Mazocraeidea	Mazocraeidea	Mazocraeidea	Mazocraeidea	Mazocraeidea	Mazocraeidea
Species	P_y	P_ho	M_s	D_h	N_d	P_g	S_s	P_o	E_s	M_c	P_ha	P_m	H_o
Length of PCGs (bp)
atp6	636	556	570	585	564	555	576	618	582	570	570	567	567
cox1	1603	1579	N/A	1585	1524	1584	1573	1608	1572	1581	1584	1599	1587
cox2	636	645	642	615	636	639	591	627	630	642	639	636	633
cox3	771	759	756	771	N/A	583	762	780	756	756	756	756	756
cytb	1155	1152	1161	1137	1065	1173	1176	1164	1146	1161	1173	1161	1167
nad1	922	934	916	909	948	915	922	909	924	916	915	918	945
nad2	882	906	894	912	888	885	888	879	876	894	885	888	891
nad3	303	277	282	324	291	267	279	264	297	285	267	279	291
nad4	1254	1257	1200	1260	1254	1233	1251	1257	1242	1197	1233	1134	1188
nad4L	270	267	264	N/A	261	264	276	267	258	264	264	267	264
nad5	1557	1542	1553	1521	1410	1545	1558	1540	1551	1553	1581	1572	1578
nad6	460	477	462	408	N/A	N/A	477	477	451	462	468	453	453
Length of rRNA genes (bp)
rrnL	969	962	975	984	971	981	979	965	974	976	982	977	1160
rrnS	740	741	721	738	741	724	730	735	729	721	724	736	744
Putative start codon
atp6	ATG	ATG	ATG	ATG	ATG	ATG	ATG	ATT	GTG	ATG	ATG	ATG	ATG
cox1	GTG	ATT	N/A	ATG	ATG	GTG	TTG	ATG	ATG	GTG	GTG	ATG	ATG
cox2	ATG	GTG	ATG	ATG	ATG	ATG	ATG	ATG	ATG	ATG	ATG	ATG	ATG
cox3	ATG	ATG	ATG	ATG	N/A	ATG	ATG	ATG	ATG	ATG	ATG	ATG	ATG
cytb	ATT	ATG	ATG	ATG	ATG	ATG	TTG	ATG	GTG	ATG	ATG	ATG	ATG
nad1	TTG	TTG	ATG	ATG	ATG	ATG	TTG	ATG	ATG	ATG	ATG	ATG	ATG
nad2	GTG	GTG	ATG	ATG	ATG	ATG	TTG	ATT	ATG	ATG	ATG	ATG	GTG
nad3	ATG	TTG	ATG	ATG	ATG	ATG	GTT	ATG	ATG	ATG	ATG	ATG	ATT
nad4	ATT	TTG	ATA	ATG	ATG	ATG	GTG	ATG	ATG	ATA	ATG	ATG	ATG
nad4L	GTG	TTG	ATG	N/A	ATG	ATG	GTG	ATG	GTG	ATG	ATG	ATG	ATG
nad5	ATT	GTG	ATG	ATG	ATG	ATG	GTG	ATG	TTG	ATG	GTG	ATG	ATG
nad6	ATG	ATG	ATG	ATG	N/A	N/A	GTG	ATG	GTG	ATG	ATG	ATG	ATG
Putative terminal codon
atp6	TAG	T	TAA	TAG	TAA	TAA	TAG	TAA	TAA	TAA	TAG	TAG	TAG
cox1	T	T	N/A	T	TAA	TAA	T	TAG	TAA	TAA	TAA	TAG	TAG
cox2	TAG	TAA	TAG	TAA	TAG	TAA	TAG	TAG	TAG	TAG	TAA	TAA	TAA
cox3	TAG	TAA	TAA	TAG	N/A	G	TAA	TAG	TAA	TAA	TAG	TAA	TAA
cytb	TAG	TAA	TAG	TAA	TAG	TAA	TAG	TAA	TAG	TAG	TAA	TAG	TAG
nad1	T	T	T	TAG	TAG	TAG	T	TAG	TAG	T	TAG	TAA	TAA
nad2	TAG	TAA	TAA	TAA	TAA	TAA	TAG	TAG	TAG	TAA	TAA	TAA	TAG
nad3	TAA	T	TAA	TAG	TAA	TAG	TAG	TAA	TAA	TAA	TAG	TAA	TAG
nad4	TAG	TAG	TAA	TAA	TAA	TAA	TAG	TAG	TAG	TAA	TAA	TAG	TAA
nad4L	TAA	TAG	TAG	N/A	TAG	TAG	TAG	TAG	TAG	TAA	TAG	TAA	TAA
nad5	TAG	TAA	TA	TAG	TAA	TAG	T	T	TAG	TA	TAG	TAG	TAA
nad6	T	TAG	TAA	TAG	N/A	N/A	TAG	TAA	T	TAA	TAG	TAG	TAA
AT skew
atp6	-0.498	-0.481	-0.218	-0.436	-0.243	-0.228	-0.568	-0.538	-0.396	-0.222	-0.23	-0.308	-0.196
cox1	-0.454	-0.432	N/A	-0.402	-0.253	-0.242	-0.432	-0.431	-0.316	-0.225	-0.25	-0.21	-0.2
cox2	-0.466	-0.373	-0.024	-0.36	-0.169	-0.171	-0.444	-0.445	-0.318	-0.038	-0.151	-0.078	0.002
cox3	-0.516	-0.435	-0.206	-0.424	N/A	-0.11	-0.482	-0.495	-0.322	-0.201	-0.188	-0.285	-0.179
cytb	-0.529	-0.437	-0.19	-0.359	-0.256	-0.195	-0.46	-0.486	-0.357	-0.193	-0.206	-0.191	-0.204
nad1	-0.559	-0.557	-0.261	-0.507	-0.329	-0.282	-0.575	-0.584	-0.412	-0.285	-0.285	-0.294	-0.256
nad2	-0.549	-0.573	-0.163	-0.424	-0.265	-0.247	-0.552	-0.557	-0.411	-0.165	-0.234	-0.167	-0.146
nad3	-0.596	-0.447	-0.259	-0.406	-0.229	-0.324	-0.53	-0.43	-0.308	-0.291	-0.357	-0.181	-0.221
nad4	-0.575	-0.51	-0.208	-0.478	-0.313	-0.291	-0.538	-0.595	-0.441	-0.225	-0.297	-0.191	-0.214
nad4L	-0.43	-0.503	-0.246	N/A	-0.32	-0.184	-0.482	-0.42	-0.377	-0.249	-0.177	-0.175	-0.276
nad5	-0.565	-0.497	-0.195	-0.472	-0.249	-0.218	-0.571	-0.551	-0.462	-0.205	-0.235	-0.177	-0.216
nad6	-0.611	-0.649	-0.269	-0.432	N/A	N/A	-0.629	-0.569	-0.475	-0.283	-0.262	-0.253	-0.155
rRNAs(+)	-0.268	-0.222	-0.068	-0.193	-0.025	-0.06	-0.245	-0.234	-0.188	-0.052	-0.06	-0.013	-0.019
rRNAs(all)	-0.268	-0.222	-0.068	-0.193	-0.025	-0.06	-0.245	-0.234	-0.188	-0.052	-0.06	-0.013	-0.019
rrnL	-0.28	-0.245	-0.11	-0.198	-0.057	-0.077	-0.257	-0.23	-0.195	-0.102	-0.082	-0.012	-0.041
rrnS	-0.249	-0.191	-0.01	-0.186	0.017	-0.036	-0.229	-0.24	-0.18	0.018	-0.032	-0.014	0.015
tRNAs(+)	-0.257	-0.199	-0.086	-0.184	-0.072	-0.077	-0.278	-0.233	-0.181	-0.091	-0.062	-0.097	-0.077
tRNAs(all)	-0.257	-0.199	-0.086	-0.184	-0.072	-0.077	-0.278	-0.233	-0.181	-0.091	-0.062	-0.097	-0.077
GC skew
atp6	0.337	0.301	0.108	0.295	0.125	0.099	0.445	0.372	0.253	0.179	0.108	0.176	0.138
cox1	0.32	0.228	N/A	0.409	0.246	0.224	0.309	0.301	0.208	0.282	0.255	0.215	0.235
cox2	0.378	0.339	0.275	0.561	0.3	0.313	0.437	0.407	0.375	0.236	0.234	0.192	0.198
cox3	0.371	0.263	0.328	0.479	N/A	0.273	0.328	0.356	0.407	0.319	0.295	0.297	0.198
cytb	0.458	0.297	0.29	0.39	0.29	0.306	0.452	0.361	0.335	0.276	0.328	0.214	0.254
nad1	0.54	0.42	0.442	0.5	0.401	0.498	0.56	0.49	0.439	0.463	0.5	0.39	0.354
nad2	0.481	0.386	0.339	0.54	0.37	0.482	0.609	0.5	0.458	0.411	0.393	0.209	0.349
nad3	0.689	0.462	0.532	0.811	0.6	0.619	0.696	0.436	0.605	0.57	0.618	0.42	0.41
nad4	0.497	0.243	0.301	0.488	0.347	0.366	0.472	0.409	0.452	0.394	0.386	0.325	0.372
nad4L	0.457	0.512	0.684	N/A	0.655	0.759	0.797	0.432	0.627	0.882	0.745	0.344	0.544
nad5	0.56	0.324	0.443	0.599	0.382	0.42	0.592	0.433	0.48	0.45	0.44	0.287	0.333
nad6	0.515	0.402	0.422	0.714	N/A	N/A	0.606	0.478	0.5	0.517	0.424	0.322	0.25
rRNAs(+)	0.285	0.249	0.263	0.336	0.221	0.243	0.314	0.269	0.302	0.234	0.244	0.201	0.176
rRNAs(all)	0.285	0.249	0.263	0.336	0.221	0.243	0.314	0.269	0.302	0.234	0.244	0.201	0.176
rrnL	0.318	0.284	0.294	0.346	0.242	0.267	0.349	0.296	0.319	0.289	0.263	0.247	0.164
rrnS	0.239	0.205	0.223	0.323	0.192	0.21	0.269	0.235	0.281	0.163	0.217	0.143	0.196
tRNAs(+)	0.322	0.264	0.315	0.412	0.336	0.296	0.395	0.307	0.321	0.299	0.264	0.254	0.244
tRNAs(all)	0.322	0.264	0.315	0.412	0.336	0.296	0.395	0.307	0.321	0.299	0.264	0.254	0.244
AT content
atp6	70.1	66.6	70.9	73.3	71.6	72.8	70	66.5	72.9	72.6	72.5	70.9	69.3
cox1	66.3	62.4	N/A	69	64.8	68.1	64.5	64.3	66.4	67.7	68.3	66.9	64.6
cox2	66.1	64.4	66	69.6	68.1	69.5	66.3	65.6	67	65.7	68.5	68.9	63.4
cox3	70.5	63.9	69.3	71.6	N/A	71.7	66.4	66.5	71.4	68.5	72.6	68.8	66.7
cytb	68.4	63.2	66.2	69.7	65.6	68.8	67.1	67.2	70.9	65.7	68.5	66.7	63.5
nad1	68.9	67.1	69.1	70.5	72.9	72.1	69.5	67.2	70	68.7	72.5	70.3	66.6
nad2	73.4	66.2	73.2	74.3	75.3	74.7	68.3	70.9	71.3	76.1	74.7	74.1	70.7
nad3	70.3	71.9	72.7	70.7	79.4	76.4	71.6	70.5	71.1	72.3	74.6	75.2	73.2
nad4	69.8	65.3	71.2	72.7	73.1	71.9	68.5	68	72	72.5	72	70.5	68.1
nad4L	74.1	67.8	78.4	N/A	77.7	78	71.4	72.3	77.1	80.7	79.2	77.1	70.1
nad5	73.1	66.8	69.8	71.5	72	71.2	69.2	67.4	71.9	69.4	71.1	71.4	66.1
nad6	70.4	65.6	72.3	76	N/A	N/A	71.3	71.9	75.1	74.9	71.8	73.3	70
rRNAs(+)	68.6	66.8	70.9	73.4	72.8	72.7	69.1	66.6	71	71.9	72.8	69.7	69.9
rRNAs(all)	68.6	66.8	70.9	73.4	72.8	72.7	69.1	66.6	71	71.9	72.8	69.7	69.9
rrnL	68.9	67.5	71.5	73.3	72.3	72.4	69.2	67	71.7	72.4	72.1	70.6	69
rrnS	68.4	65.7	70.1	73.5	73.2	73	68.9	65.8	70.2	71.2	73.9	68.6	71.3
tRNAs(+)	67.1	62.2	71.5	73.8	72.8	72.6	66.5	64.6	69.6	71.3	71.2	70	68.8
tRNAs(all)	67.1	62.2	71.5	73.8	72.8	72.6	66.5	64.6	69.6	71.3	71.2	70	68.8
GC content
atp6	29.9	33.5	29.1	26.7	28.4	27.3	30	33.5	27.1	27.3	27.6	29.1	30.7
cox1	33.8	37.6	N/A	30.9	35.2	31.9	35.6	35.8	33.6	32.3	31.7	33.1	35.4
cox2	33.9	35.7	34	30.4	32	30.5	33.7	34.4	33	34.3	31.5	31.2	36.7
cox3	29.6	36.1	30.7	28.4	N/A	28.3	33.6	33.5	28.6	31.5	27.4	31.2	33.4
cytb	31.6	36.8	33.2	30.2	34.4	31.2	32.9	32.8	29.2	34.3	31.5	33.3	36.5
nad1	31.2	32.8	30.9	29.5	27.1	27.9	30.6	32.8	30	31.3	27.6	29.6	33.4
nad2	26.6	33.8	26.7	25.7	24.7	25.4	31.7	29.1	28.7	23.9	25.3	25.9	29.3
nad3	29.7	28.2	27.3	29.3	20.6	23.6	28.3	29.5	28.9	27.8	25.5	24.8	26.8
nad4	30.2	34.7	28.9	27.3	26.9	28.1	31.5	32.1	27.9	27.6	28	29.6	31.9
nad4L	25.9	32.2	21.6	N/A	22.2	22	28.6	27.8	22.9	19.3	20.9	22.9	29.9
nad5	26.8	33.2	30.2	28.5	28.1	28.8	30.8	32.5	28.1	30.6	28.9	28.6	33.9
nad6	29.6	34.4	27.7	24	N/A	N/A	28.8	28.1	24.8	25.1	28.2	26.8	30.1
rRNAs(+)	31.3	33.3	28.5	26.6	27.2	27.3	30.9	33.4	28.9	28.2	27.2	30.3	30.1
rRNAs(all)	31.3	33.3	28.5	26.6	27.2	27.3	30.9	33.4	28.9	28.2	27.2	30.3	30.1
rrnL	31.1	32.5	27.9	26.7	27.7	27.5	30.7	32.9	28.4	27.6	27.9	29.4	30.9
rrnS	31.6	34.2	29.3	26.4	26.7	26.9	31.1	34.2	29.8	28.9	26.1	31.4	28.8
tRNAs(+)	33	37.8	28.6	26.2	27.1	27.3	33.6	35.5	30.3	28.6	28.8	30	31.2
tRNAs(all)	33	37.8	28.6	26.2	27.1	27.3	33.6	35.5	30.3	28.6	28.8	30	31.2
N/A: Not Available; tRNAs: concatenated tRNA genes; rRNAs: concatenated rRNA genes; +: major strand; -: minus strand
M_s: Microcotyle sebastis DQ412044.1
D_h: Diplorchis hangzhouensis JQ038227.1
N_d: Neomazocraes dorosomatis JQ038229.1
P_g: Polylabroides guangdongensis JQ038230.1
S_s: Sindiplozoon sp. DZ-2018 MG458326.1
P_o: Paradiplozoon opsariichthydis MG458327.1
E_s: Eudiplozoon sp. DZ-2018 MG458328.1
M_c: Microcotyle caudata MT180126.1
G_s: Gyrodactylus salaris NC_008815.1
P_ha: Polylabris halichoeres NC_016057.1
P_m: Pseudochauhanea macrorchis NC_016950.1
D_l: Dactylogyrus lamellatus NC_035610.1
H_o: Heterobothrium okamotoi NC_057207.1
P_y: Paradiplozoon yarkandense Paradip_andense
P_ho: Paradiplozoon homoion Paradip_homoion
P_y: Paradiplozoon yarkandense Paradip_andense
P_ho: Paradiplozoon homoion Paradip_homoion
